# Supplementary material for: Electrocardiographic Characteristics of Ventricular Arrhythmias Originating from Different Areas Adjacent to the Mitral Annulus
Source: J Cardiovasc Dev Dis. 2023 Aug 3;10(8):334. doi: 10.3390/jcdd10080334 (PMC10455119; doi:10.3390/jcdd10080334)
Supplement: Supplementary file 1 [file jcdd-10-00334-s001.zip]

Archive with 1 entries (1 files):
- jcdd-2487016-supplementary.pdf
